# Supplementary material for: Rapid prediction of carbapenemases in Pseudomonas aeruginosa by imipenem/relebactam and MALDI-TOF MS
Source: J Clin Microbiol. 2025 Mar 25;63(5):e01105-24. doi: 10.1128/jcm.01105-24 (PMC12077086; doi:10.1128/jcm.01105-24)
Supplement: Table S1 — Description of the 121 WGS-characterized clinical P. aeruginosa. [file jcm.01105-24-s0001.xlsx]

## Sheet: Sheet 1
Table S1. Description of the 121 WGS-characterized clinical P. aeruginosa
CODE a	Collection b	Repository c	Isolate ID in Database d	ꞵ-lactam resistance Phenotype	ꞵ-lactam Resistome		STe	IMI (mg/L) f	RH IMI g	IMR (mg/L)f	RH IMR g	IMR-EUCAST (R>2mg/L) h	IMR-MALDI i	Overall agreement j
					Acquired β-lactamases	ꞵ-lactam resistance mutations
PAE-1	Hospital Universitario Son Espases (HUSE)	European Nucleotide Archive, PRJEB31047	AND01-001	Mutational	-	OprD Q158fs; ParS L79P; PBP4 T428P	ST155	16	-0.352657	1	-0.107926	S	Negative	Yes
PAE-2	Hospital Universitario Son Espases (HUSE)	European Nucleotide Archive, PRJEB31047	AND02-023	Mutational	-	OprD F84fs; ParS V216A; ParR K106fs; MexZ Y161ins; AmpD A96T; AmpDh2 V40I	ST308	16	-0.250172	2	-0.0491496	S	Negative	Yes
PAE-3	Hospital Universitario Son Espases (HUSE)	European Nucleotide Archive, PRJEB31047	AND06-027	Mutational	-	MexR R78*; OprD M358fs	ST274	16	-0.410838	2	0.0178862	S	Negative	Yes
PAE-4	Hospital Universitario Son Espases (HUSE)	European Nucleotide Archive, PRJEB31047	AND06-033	Mutational	-	ParR E214K; NalD L169P; AmpR D135N	ST2956	16	-0.37796	1	-0.211253	S	Negative	Yes
PAE-5	Hospital Universitario Son Espases (HUSE)	European Nucleotide Archive, PRJEB31047	ARA02-040	Mutational	-	OprD Q142*; MexZ G195D; AmpR G154R	ST175	16	-0.477185	2	-0.434687	S	Negative	Yes
PAE-6	Hospital Universitario Son Espases (HUSE)	European Nucleotide Archive, PRJEB31047	AST01-026	Mutational	-	OprD Q142*; MexZ G195D; AmpR G154R	ST175	8	-0.407042	1	-0.45325	S	Negative	Yes
PAE-7	Hospital Universitario Son Espases (HUSE)	European Nucleotide Archive, PRJEB31047	BAL04-003	Mutational	-	MexR E27fs; OprM D482fs; OprD P146fs; ParE A41G; AmpR D135G; PBP3 R551L	ST390	16	-0.379407	1	-0.474024	S	Negative	Yes
PAE-8	Hospital Universitario Son Espases (HUSE)	European Nucleotide Archive, PRJEB31047	CAN01-004	Mutational	-	OprD Q67fs; MexZ G195D; AmpD T139M	ST175	16	-0.33348	2	-0.370337	S	Negative	Yes
PAE-9	Hospital Universitario Son Espases (HUSE)	European Nucleotide Archive, PRJEB31047	CVA01-029	Mutational	-	OprD A397fs; MexZ G195D	ST175	16	-0.414534	2	-0.0146889	S	Negative	Yes
PAE-10	Hospital Universitario Son Espases (HUSE)	European Nucleotide Archive, PRJEB31047	CVA02-018	Mutational	-	MexR R63H; OprD G104fs; NalD L72P	ST274	16	-0.454158	2	0.179374	S	Negative	Yes
PAE-11	Hospital Universitario Son Espases (HUSE)	European Nucleotide Archive, PRJEB31047	CVA02-019	Mutational	-	MexB L936fs; OprD Q340*; ParS A149T; MexZ S202fs; AmpD Q51*	ST235	16	-0.719443	2	-0.138103	S	Negative	Yes
PAE-12	Hospital Universitario Son Espases (HUSE)	European Nucleotide Archive, PRJEB31047	CVA03-025	Mutational	-	OprD Q166*; MexZ G195D; AmpD Q55P	ST175	16	-0.0857287	2	-0.0669063	S	Negative	Yes
PAE-13	Hospital Universitario Son Espases (HUSE)	European Nucleotide Archive, PRJEB31047	EXT01-008	Mutational	-	OprD N112fs; ParS R7H	ST1754	32	0.00406726	2	-0.0837248	S	Negative	Yes
PAE-14	Hospital Universitario Son Espases (HUSE)	European Nucleotide Archive, PRJEB31047	GAL03-013	Mutational	-	OprD R102fs	ST1068	32	-0.0642426	2	-0.103024	S	Negative	Yes
PAE-15	Hospital Universitario Son Espases (HUSE)	European Nucleotide Archive, PRJEB31047	GAL04-044	Mutational	-	OprD L92fs; AmpR D135N	ST649	32	-0.110092	2	-0.143951	S	Negative	Yes
PAE-16	Hospital Universitario Son Espases (HUSE)	European Nucleotide Archive, PRJEB31047	ICA01-034	Mutational	-	OprD K550*; MexZ I108S, A222G; AmpD P162L	ST261	8	-0.124315	1	-0.153351	S	Negative	Yes
PAE-17	Hospital Universitario Son Espases (HUSE)	European Nucleotide Archive, PRJEB31047	MAD03-033	Mutational	-	OprD L220fs; MexZ G195D; NalD A55fs; AmpD G156D	ST175	16	-0.202618	2	-0.0189572	S	Negative	Yes
PAE-18	Hospital Universitario Son Espases (HUSE)	European Nucleotide Archive, PRJEB31047	MAD05-020	Mutational	-	NalC T50P; Mpl ΔT118	ST3153	1	0.0764273	0.25	0.00679667	S	Negative	Yes
PAE-19	Hospital Universitario Son Espases (HUSE)	European Nucleotide Archive, PRJEB31047	MUR01-026	Mutational	-	OprD G35fs; MexZ G195D; AmpD V10G	ST175	16	-0.0862995	2	-0.0906827	S	Negative	Yes
PAE-20	Hospital Universitario A Coruña (CHUAC)	GenBank database, PRJNA523008	19289091	Mutational	-	MexB S1041E, V1042A; OprD L70fs; ParS R356L; MexZ D197fs; NalD G78fs; AmpC E247K; AmpD H36R; MexD S685G, S915A; ArmZ P244L	ST560	2	-1.02658	0.25	-0.185002	S	Negative	Yes
PAE-21	Hospital Universitario A Coruña (CHUAC)	GenBank database, PRJNA523008	19289092	Mutational	-	MexR P37fs; OprD D61fs; AmpC E247K; PBP3 R504C; MexD A866V	ST3611	2	-0.978746	1	-0.167958	S	Negative	Yes
PAE-22	Hospital Universitario A Coruña (CHUAC)	GenBank database, PRJNA523008	19289090	Mutational	-	AmpC ΔG229-E247; NfxB E55K, ∆L88-H90	ST175	0.5	-0.842037	0.5	-0.154916	S	Negative	Yes
PAE-23	Hospital Universitario A Coruña (CHUAC)	GenBank database, PRJNA523008	19267100	Mutational	-	MexB T463A; ParR V55I, I80L; MexY R109H, G511D; MexZ H51R, L138R; NalD T11fs; AmpR D135N; AmpC F147L, G248S, D272N; AmpD G46S; MexD A496V	ST260	0.5	-0.482281	<0,25	-0.273199	S	Negative	Yes
PAE-24	Hospital Universitario A Coruña (CHUAC)	GenBank database, PRJNA523008	19289087	Mutational	-	MexR N79S; MexB S583T, A707S, I963V, S1041E, V1042A; OprM Q43*; OprD Y225fs; ParS E90K, A115E; ParR P131L; MexY S48N, V174F, T472A, D502G, Q843R, I849V, A865D, T1034A; MexX A15T, A48V, A89V, D384S; MexZ E21D, L138R, E146A, F192L, L196I; PBP4 R475Q; NalD E21D; NalC A4V, A78T, M151V; PBP5 N86S, S355T; PBP2 A532V, L534P; Mpl Q347R, A404P; AmpR V291fs; AmpC P180L, Q204R, V239G, K396A; PBP3 L240V, I52…	ST175	16	-0.606719	<0,25	-0.367298	S	Negative	Yes
PAE-25	Hospital Universitario A Coruña (CHUAC)	GenBank database, PRJNA523008	19289088	Mutational	-	AmpC P7S, A227T; AmpD V10G; NfxB ∆L88-H90	ST313	8	-0.70945	1	-0.094032	S	Negative	Yes
PAE-26	Hospital Universitario A Coruña (CHUAC)	GenBank database, PRJNA523008	19289089	Mutational	-	MexA E249K; MexZ G195E; Mpl M38fs; AmpR Y92C; AmpC G242R; PBP3 P215L; ArmZ V266M	ST175	16	-0.0206497	<0,25	-0.129426	S	Negative	Yes
PAE-27	Hospital Universitario A Coruña (CHUAC)	GenBank database, PRJNA523008	13743227	Mutational	-	OprD Q158fs; ParS L79P; PBP4 T428P; Mpl V324E; AmpC D245N	ST155	16	-0.0778196	2	0.0266593	S	Negative	Yes
PAE-28	Hospital Universitario A Coruña (CHUAC)	GenBank database, PRJNA1133624	ARGA00016	Mutational	-	MexR A108P; MexA I261V; OprD K268*; MexY D628H; MexX L21M; PBP4 G263D; AmpD R11fs	ST802	16	0.0651368	2	0.0192661	S	Negative	Yes
PAE-29	Hospital Universitario A Coruña (CHUAC)	GenBank database, PRJNA1133624	ARGA00032	Mutational	-	MexR T130fs; OprD Y283fs; AmpD F146fs	ST4519	16	-0.173788	2	-0.107414	S	Negative	Yes
PAE-30	Hospital Universitario A Coruña (CHUAC)	GenBank database, PRJNA1133624	ARGA00033	Mutational	-	MexR L43fs; OprD Q400fs; ParS R321H; PBP4 L145Q; Mpl P132L; AmpC E247K; MexD K500Q	ST775	8	0.0767925	2	-0.0178326	S	Negative	Yes
PAE-31	Hospital Universitario A Coruña (CHUAC)	GenBank database, PRJNA1133624	ARGA00034	Mutational	-	MexB S1041E, V1042A; ParS P156L; MexX I50V; MexZ K27fs; Mpl F263L; AmpC ∆P243-G250; MexD S915A; ArmZ A262S	ST4518	64	-0.293495	2	-0.146146	S	Negative	Yes
PAE-32	Hospital Universitario A Coruña (CHUAC)	GenBank database, PRJNA1133624	ARGA00045	Mutational	-	MexR L43fs; OprD Q400fs; ParS R321H; PBP4 L145Q; Mpl P132L; AmpC F147L, E247K; MexD K500Q	ST775	2	-0.0847251	2	-0.0110469	S	Negative	Yes
PAE-33	Hospital Universitario A Coruña (CHUAC)	GenBank database, PRJNA1133624	ARGA00050	Mutational	-	MexR E27fs; MexB S1041E, V1042A; OprD N112fs; ParS R356L; PBP4 I356A; AmpC S254ins; MexD S915A; ArmZ P244L	ST560	1	-0.308485	1	-0.209903	S	Negative	Yes
PAE-34	Hospital Universitario A Coruña (CHUAC)	GenBank database, PRJNA1133624	ARGA00054	Mutational	-	MexB S1041E, V1042A; MexZ ∆Q103; AmpC A227T, E247K	ST235	32	-0.134954	2	-0.124616	S	Negative	Yes
PAE-35	Hospital Universitario A Coruña (CHUAC)	GenBank database, PRJNA1133624	ARGA00064	Mutational	-	OprD P116fs	ST275	32	0.0402885	2	-0.0254126	S	Negative	Yes
PAE-36	Hospital Universitario A Coruña (CHUAC)	GenBank database, PRJNA1133624	ARGA00073	Mutational	-	MexB S1041E, V1042A; MexZ ∆Q103; AmpC T96I	ST235	4	0.0598262	2	-0.134879	S	Negative	Yes
PAE-37	Hospital Universitario A Coruña (CHUAC)	GenBank database, PRJNA1133624	ARGA00080	Mutational	-	MexB S1041E, V1042A; MexZ ∆Q103; AmpC E247K	ST235	8	-0.00564157	2	-0.179502	S	Negative	Yes
PAE-38	Hospital Universitario A Coruña (CHUAC)	GenBank database, PRJNA1133624	ARGA00084	Mutational	-	MexR R63C; MexZ ∆Q103; MexB S1041E, V1042A; AmpC E247K	ST235	8	-0.0513412	2	-0.182076	S	Negative	Yes
PAE-39	Hospital Universitario A Coruña (CHUAC)	GenBank database, PRJNA1133624	ARGA00086	Mutational	-	MexR I104fs; AmpDh3 ∆E185-R189; OprD W6*; AmpD R164H	ST244	16	0.187541	2	-0.0157716	S	Negative	Yes
PAE-40	Hospital Universitario A Coruña (CHUAC)	GenBank database, PRJNA1133624	ARGA00088	Mutational	-	MexA G355S; ParS S277N; MexZ A47V; PBP4 F324I; Mpl S131N, A428T; AmpD A29V, W97C; MexD T286M	ST2223	32	-0.00794353	2	-0.139785	S	Negative	Yes
PAE-41	Hospital Universitario A Coruña (CHUAC)	GenBank database, PRJNA1133624	ARGA00092	Mutational	-	OprD Y350*; AmpC G229S; AmpD W174*; MexD G290D	ST381	8	-0.0429415	2	-0.272875	S	Negative	Yes
PAE-42	Hospital Universitario A Coruña (CHUAC)	GenBank database, PRJNA1133624	ARGA00104	Mutational	-	MexB D783A; ParR V55I; MexX LG22C; MexZ S165*; NalC Q134fs; AmpD P147fs; OprJ V472A	ST439	16	-0.28436	2	0.0839143	S	Negative	Yes
PAE-43	Hospital Universitario A Coruña (CHUAC)	GenBank database, PRJNA1133624	ARGA00114	Mutational	-	OprD W277*; MexZ E120*; NalC R7fs	ST274	32	0.0596092	2	0.176509	S	Negative	Yes
PAE-44	Hospital Universitario A Coruña (CHUAC)	GenBank database, PRJNA1133624	ARGA00119	Mutational	-	OprD L70fs; MexZ G195E; AmpR D135N; AmpC E247K; MexC S382*; ArmZ V266M	ST175	16	-0.0864314	2	-0.136234	S	Negative	Yes
PAE-45	Hospital Universitario A Coruña (CHUAC)	GenBank database, PRJNA1133624	ARGA00137	Mutational	-	MexB S1041E, V1042A; OprD G124fs; ParS R356L; MexZ D197fs; NalD G78fs; AmpD G169D; MexD S915A; ArmZ P244L	ST560	16	-0.130529	2	-0.403322	S	Negative	Yes
PAE-46	Hospital Universitario A Coruña (CHUAC)	GenBank database, PRJNA1133624	ARGA00148	Mutational	-	MexZ G137D; PBP4 T428P; NalD E141G; Mpl P274T, A450T; AmpD D28fs; OprJ A232T	ST938	32	-0.130719	2	0.0220624	S	Negative	Yes
PAE-47	Hospital Universitario A Coruña (CHUAC)	GenBank database, PRJNA1133624	ARGA00149	Mutational	-	OprD Q400fs; NalD L33P; AmpR D135N	ST274	32	-0.0564698	2	-0.228998	S	Negative	Yes
PAE-48	Hospital Universitario A Coruña (CHUAC)	GenBank database, PRJNA1133624	ARGA00150	Mutational	-	OprD Q400fs; NalD L33P; AmpR D135N	ST274	32	-0.204663	2	-0.403903	S	Negative	Yes
PAE-49	Hospital Universitario A Coruña (CHUAC)	GenBank database, PRJNA1133624	ARGA00171	Mutational	-	OprM S169fs; ParS D24E; OprJ G334S; MexC Q381*; NfxB L14R	ST3225	16	-0.244348	2	-0.313987	S	Negative	Yes
PAE-50	Hospital Universitario A Coruña (CHUAC)	GenBank database, PRJNA1133624	ARGA00172	Mutational	-	MexB S1041E, V1042A; OprD W417*; MexZ M34fs; NalD L100fs; Mpl FGG438ins	ST235	16	-0.104768	2	-0.204148	S	Negative	Yes
PAE-51	Hospital Universitario A Coruña (CHUAC)	GenBank database, PRJNA1133624	ARGA00228	Mutational	-	MexR L123fs; AmpDh3 L132Q; E168D; OprD V127fs; ParS S277N; AmpD F3C; MexC V370A	ST1028	16	-0.0632166	2	-0.179044	S	Negative	Yes
PAE-52	Hospital Universitario A Coruña (CHUAC)	GenBank database, PRJNA1133624	ARGA00266	Mutational	-	OprD F36fs; MexZ L199Q; AmpD D135N	ST446	16	0.065235	1	0.0180664	S	Negative	Yes
PAE-53	Hospital Universitario A Coruña (CHUAC)	GenBank database, PRJNA1133624	ARGA00267	Mutational	-	MexB S1041E, V1042A; OprD W417*; MexZ M34fs; NalD L100fs; PBP3 R504C	ST235	16	-0.176288	2	0.192191	S	Negative	Yes
PAE-54	Hospital Universitario A Coruña (CHUAC)	GenBank database, PRJNA1133624	ARGA00281	Mutational	-	OprD T181fs; ParS D68N; MexX V335M; AmpD W9fs	ST460	32	0.0384934	2	0.172437	S	Negative	Yes
PAE-55	Hospital Universitario A Coruña (CHUAC)	GenBank database, PRJNA1133624	ARGA00293	Mutational	-	AmpC P243S	ST170	4	-0.034771	1	0.037788	S	Negative	Yes
PAE-56	Hospital Universitario A Coruña (CHUAC)	GenBank database, PRJNA1133624	ARGA00298	Mutational	-	OprD W65*; MexZ L199Q; NalD F51V; PBP2 P597Q; PBP3 F533L	ST446	16	-0.0573512	2	0.0700638	S	Negative	Yes
PAE-57	Hospital Universitario A Coruña (CHUAC)	GenBank database, PRJNA1133624	ARGA00300	Mutational	-	OprD Q400fs; MexZ Q134fs; NalD L33P; AmpR D135N, S271L	NA	8	0.0926309	2	0.00771983	S	Negative	Yes
PAE-58	Hospital Universitario A Coruña (CHUAC)	GenBank database, PRJNA1133624	ARGA00301	Mutational	-	OprD W65*; MexZ L199Q; NalD F51V; PBP2 P597Q; PBP3 F533L	ST235	16	-0.46532	2	-0.113331	S	Negative	Yes
PAE-59	Hospital Universitario A Coruña (CHUAC)	GenBank database, PRJNA1133624	ARGA00317	Mutational	-	MexB S1041E, V1042A; OprD G124fs; ParS R356L; MexZ D197fs; NalD G78fs; PBP3 R504C; AmpD G169D; MexD S915A; ArmZ P244L	NA	16	-0.177601	2	-0.192685	S	Negative	Yes
PAE-60	Hospital Universitario A Coruña (CHUAC)	GenBank database, PRJNA1133624	ARGA00327	Mutational	-	MexB S1041E, V1042A; OprD G124fs; ParS R356L; MexZ D197fs; NalD G78fs; PBP3 R504C, AmpD G169D; MexD S915A; ArmZ P244L	ST560	16	-0.393522	2	-0.0133808	S	Negative	Yes
PAE-61	Hospital Universitario A Coruña (CHUAC)	GenBank database, PRJNA1133624	ARGA00336	Mutational	-	MexB S1041E, V1042A; OprD D118fs; ParS R356L; MexX Y255*; PBP3 F533L; AmpD S102F; MexD S915A; ArmZ P244L	NA	8	-0.171465	1	-0.117584	S	Negative	Yes
PAE-62	Hospital Universitario A Coruña (CHUAC)	GenBank database, PRJNA1133624	ARGA00357	Mutational	-	OprD S206fs; ParS Q349K; MexX Q343L; NalD Q35*; Mpl M38fs; OprJ A153T	ST2167	16	-0.477189	2	-0.123659	S	Negative	Yes
PAE-63	Hospital Universitario Son Espases (HUSE)	European Nucleotide Archive, PRJEB31047	CAT02-015	ESBL	PER-1, OXA-2	OprD A10fs; ArmZ Ter14Qext	ST235	8	-0.640974	1	-0.0641054	S	Negative	Yes
PAE-64	Hospital Universitario Son Espases (HUSE)	European Nucleotide Archive, PRJEB31047	CAT02-018	ESBL	PER-1, OXA-2	OprD A10fs; ArmZ Ter14Qext	ST235	16	-0.707887	2	-0.0375592	S	Negative	Yes
PAE-65	Hospital Universitario A Coruña (CHUAC)	GenBank database, PRJNA523008	14970318	ESBL	OXA-10	OprD W417*; MexZ ∆V102-V105, L138R, N186S; PBP2 A481T; MexD S685G, S915A	ST253	8	-0.107226	1	-0.181093	S	Negative	Yes
PAE-66	Hospital Universitario A Coruña (CHUAC)	GenBank database, PRJNA523008	14970321	ESBL	OXA-14	OprD W417*; MexZ ∆V102-V105, L138R, N186S; PBP2 A481T; MexD S685G, S915A	ST253	8	-0.370319	1	-0.147991	S	Negative	Yes
PAE-67	Hospital Universitario A Coruña (CHUAC)	GenBank database, PRJNA523008	14970319	ESBL	OXA-794	OprD W417*; MexZ ∆V102-V105, L138R, N186S; PBP2 A481T; MexD S685G, S915A	ST253	8	-0.0919364	0.5	-0.0563807	S	Negative	Yes
PAE-68	Hospital Universitario A Coruña (CHUAC)	GenBank database, PRJNA523008	14970320	ESBL	OXA-795	OprD W417*; MexZ ∆V102-V105, L138R, N186S; PBP2 A481T; MexD S685G, S915A	ST253	8	-0.332264	1	0.0210926	S	Negative	Yes
PAE-69	Hospital Universitario A Coruña (CHUAC)	GenBank database, PRJNA523008	14970322	ESBL	OXA-824	OprD W417*; MexZ ∆V102-V105, L138R, N186S; PBP2 A481T; MexD S685G, S915A	ST253	8	-0.517922	0.5	-0.154014	S	Negative	Yes
PAE-70	Hospital Universitario A Coruña (CHUAC)	GenBank database, PRJNA1133624	ARGA00014	ESBL	PER-1	MexB S1041E, V1042A; OprD Q340*; ParS A149T; MexZ S202fs; AmpD Q51*	ST235	16	0.0595833	2	-0.0804226	S	Negative	Yes
PAE-71	Hospital Universitario Son Espases (HUSE)	European Nucleotide Archive, PRJEB31047	ARA01-037	Mutational	OXA-46	OprD L155fs; ParS L137P, H398R; PBP3 R504C	ST111	16	0.143837	8	-0.108779	R	Negative	No
PAE-72	Hospital Universitario Son Espases (HUSE)	European Nucleotide Archive, PRJEB31047	CAN01-038	Mutational	-	MexR Q106fs; OprD Y214*	ST274	32	-0.377687	8	-0.21354	R	Negative	No
PAE-73	Hospital Universitario Son Espases (HUSE)	European Nucleotide Archive, PRJEB31047	CLM02-043	Mutational	-	MexR V16fs; AmpDh3 D137fs; OprD W415*; MexZ G195D; AmpD F113L	ST175	16	-0.743267	4	-0.166232	R	Negative	No
PAE-74	Hospital Universitario Son Espases (HUSE)	European Nucleotide Archive, PRJEB31047	MAD04-011	Mutational	-	OprD G212fs; NalD Q126fs	ST235	16	-0.0584095	4	-0.0546842	R	Negative	No
PAE-75	Hospital Universitario A Coruña (CHUAC)	GenBank database, PRJNA1133624	ARGA00085	Mutational	-	MexR R63H; PBP3 R504C	ST4520	32	0.0824673	4	-0.0765067	R	Negative	No
PAE-76	Hospital Universitario A Coruña (CHUAC)	GenBank database, PRJNA1133624	ARGA00087	Mutational	-	OprD L195fs; PBP4 L178R; NalC KA174ins; AmpD G148A; ArmZ A262S	ST2570	16	-0.0630907	4	0.00245824	R	Negative	No
PAE-77	Hospital Universitario A Coruña (CHUAC)	GenBank database, PRJNA1133624	ARGA00090	Mutational	-	OprD Q295fs; MexY A596V; NalD ∆N175-F184; AmpD L32fs; MexD P9A, L1027V; NfxB V134L	ST1247	32	0.109507	4	-0.000128943	R	Negative	No
PAE-78	Hospital Universitario A Coruña (CHUAC)	GenBank database, PRJNA1133624	ARGA00112	Mutational	-	MexR I68L; OprD P186fs	ST564	16	-0.138748	4	0.0750659	R	Negative	No
PAE-79	Hospital Universitario A Coruña (CHUAC)	GenBank database, PRJNA1133624	ARGA00132	Mutational		MexR N79S; MexB S583T, A707S, I963V, S1041E, V1042A; OprM Q265E; OprD G178fs; ParS E90K, A115E; MexY S48N, T472A, D502G, R519H, Q843R, I849V, A865D; MexX A15T, A48V, E142K, D384G; MexZ E146A, F192L; PBP4 R475Q; NalD E21D; NalC H150fs; PBP5 N86S, S355T; PBP2 A272V, A532V, L534P; Mpl I266S, Q347R, A404P; AmpC Q204R, K396A; PBP3 L240V, A572V; AmpD R11H, A85S, S175P; OprJ A41T, I452V, E467Q, ∆L471; M…	NA	32	-0.149508	8	0.111884	R	Negative	No
PAE-80	Hospital Universitario A Coruña (CHUAC)	GenBank database, PRJNA1133624	ARGA00133	Mutational	-	MexR Q106*; OprD W415*; MexY N1036S	ST274	32	-0.144108	8	0.00241492	R	Negative	No
PAE-81	Hospital Universitario A Coruña (CHUAC)	GenBank database, PRJNA1133624	ARGA00206	Mutational	-	MexR L102fs; OprD Y350*; ParS A345T; ParR ∆E214; AmpC E247G	ST2685	8	-0.0634481	4	0.049073	R	Negative	No
PAE-82	Hospital Universitario Son Espases (HUSE)	European Nucleotide Archive, PRJEB31047	MAD01-021	ESBL	GES-1	OprD K2fs	ST235	16	-0.11082	4	-0.0846114	R	Negative	No
PAE-83	Hospital Universitario Son Espases (HUSE)	European Nucleotide Archive, PRJEB31047	MAD01-030	ESBL	GES-1	MexZ E98fs	ST235	16	0.00964785	4	-0.207484	R	Negative	No
PAE-84	Hospital Universitario A Coruña (CHUAC)	GenBank database, PRJNA1133624	ARGA00182	ESBL	GES-7	MexR T130P; MexB S1041E, V1042A; ParS D149N; MexZ E98fs	ST235	8	-0.0247249	4	-0.0507265	R	Negative	No
PAE-85	Hospital Universitario A Coruña (CHUAC)	GenBank database, PRJNA1133624	3435-19	ESBL	GES-1	MexB S1041E, V1042A; ParS D249N; MexZ E98fs	ST235	16	-0.313761	4	-0.0993613	R	Negative	No
PAE-86	Hospital Universitario A Coruña (CHUAC)	GenBank database, PRJNA1133624	3448-19	ESBL	GES-1	MexB S1041E, V1042A; ParS D249N; MexZ E98fs	ST235	16	-0.089558	4	-0.114517	R	Negative	No
PAE-87	Hospital Universitario Son Espases (HUSE)	European Nucleotide Archive, PRJEB31047	MAD04-041	Carbapenemase	IMP-8	-	ST155	64	0.531992	64	0.612564	R	Positive	Yes
PAE-88	Hospital Universitario Son Espases (HUSE)	European Nucleotide Archive, PRJEB31047	AND01-030	Carbapenemase	VIM-20, OXA-2	OprD Q19fs; MexZ G195D; Mpl M38fs	ST175	64	1.04415	64	0.545321	R	Positive	Yes
PAE-89	Hospital Universitario Son Espases (HUSE)	European Nucleotide Archive, PRJEB31047	AND03-050	Carbapenemase	IMP-8	IMP-8; OprD W339*; PBP4 S390R	ST155	>64	1.05566	>64	0.948195	R	Positive	Yes
PAE-90	Hospital Universitario Son Espases (HUSE)	European Nucleotide Archive, PRJEB31047	ARA01-015	Carbapenemase	VIM-2	ParS H194Q; MexZ L129fs; AmpD Q51*	ST235	>64	1.80107	>64	2.98473	R	Positive	Yes
PAE-91	Hospital Universitario Son Espases (HUSE)	European Nucleotide Archive, PRJEB31047	ARA01-024	Carbapenemase	VIM-2	ParS H398R, V152A; NalD N129K; NalC ∆C161-E165	ST973	>64	3.21007	>64	4.4658	R	Positive	Yes
PAE-92	Hospital Universitario Son Espases (HUSE)	European Nucleotide Archive, PRJEB31047	ARA01-045	Carbapenemase	VIM-2	OprD F256fs; ParS V152A; MexZ L93P; NalD V151fs; ArmZ S238ins	ST973	>64	2.97389	>64	3.91532	R	Positive	Yes
PAE-93	Hospital Universitario Son Espases (HUSE)	European Nucleotide Archive, PRJEB31047	ARA02-033	Carbapenemase	VIM-20, OXA-2	MexZ G195D	ST175	>64	1.56132	>64	1.5404	R	Positive	Yes
PAE-94	Hospital Universitario Son Espases (HUSE)	European Nucleotide Archive, PRJEB31047	CAT05-004	Carbapenemase	VIM-1	OprD W77*; MexZ V105G	ST253	>64	0.88387	>64	0.762417	R	Positive	Yes
PAE-95	Hospital Universitario Son Espases (HUSE)	European Nucleotide Archive, PRJEB31047	CLE02-006	Carbapenemase	IMP-1	MexA K86E; NalD V133fs; AmpD A134P; ArmZ A262S	ST664	8	1.64914	8	1.30442	R	Positive	Yes
PAE-96	Hospital Universitario Son Espases (HUSE)	European Nucleotide Archive, PRJEB31047	CLM01-034	Carbapenemase	VIM-2	ParS D380N; ParR I80L; ParR V55I; AmpD G46S	ST2136	16	3.03091	16	1.85522	R	Positive	Yes
PAE-97	Hospital Universitario Son Espases (HUSE)	European Nucleotide Archive, PRJEB31047	CVA02-005	Carbapenemase	VIM-20, OXA-210	OprD Q19fs; MexZ G195D; AmpD V10G	ST175	>64	1.2091	>64	0.610587	R	Positive	Yes
PAE-98	Hospital Universitario Son Espases (HUSE)	European Nucleotide Archive, PRJEB31047	CVA02-023	Carbapenemase	VIM-20, OXA-210	OprD Q19fs; MexZ G195D; AmpD V10G	ST175	>64	2.11416	>64	2.47286	R	Positive	Yes
PAE-99	Hospital Universitario Son Espases (HUSE)	European Nucleotide Archive, PRJEB31047	CVA02-038	Carbapenemase	VIM-20, OXA-2	MexZ G195E; AmpD D183T	ST175	>64	1.29418	>64	2.47353	R	Positive	Yes
PAE-100	Hospital Universitario Son Espases (HUSE)	European Nucleotide Archive, PRJEB31047	CVA03-033	Carbapenemase	VIM-20, OXA-2	OprD Q19fs; MexZ G195D	ST175	>64	0.69533	>64	1.58715	R	Positive	Yes
PAE-101	Hospital Universitario Son Espases (HUSE)	European Nucleotide Archive, PRJEB31047	MAD02-005	Carbapenemase	GES-5	OprD W277*; MexZ G195D	ST175	64	0.629158	32	0.0317068	R	Negative	No
PAE-102	Hospital Universitario Son Espases (HUSE)	European Nucleotide Archive, PRJEB31047	MAD02-007	Carbapenemase	VIM-2	MexZ G195D	ST175	>64	1.04126	>64	1.49505	R	Positive	Yes
PAE-103	Hospital Universitario Son Espases (HUSE)	European Nucleotide Archive, PRJEB31047	MAD02-025	Carbapenemase	GES-5, GES-1, OXA-2	-	ST235	64	1.00997	64	0.0766494	R	Negative	No
PAE-104	Hospital Universitario Son Espases (HUSE)	European Nucleotide Archive, PRJEB31047	MAD02-032	Carbapenemase	GES-5	MexZ E98fs; AmpD D112Y	ST235	32	0.0797011	16	0.163584	R	Negative	No
PAE-105	Hospital Universitario Son Espases (HUSE)	European Nucleotide Archive, PRJEB31047	MAD05-041	Carbapenemase	VIM-2	ParS L137P, S228P; AmpD Q88L	ST111	>64	1.15356	>64	1.24663	R	Positive	Yes
PAE-106	Hospital Universitario Son Espases (HUSE)	European Nucleotide Archive, PRJEB31047	MUR01-018	Carbapenemase	IMP-33	-	ST111	>64	0.777895	>64	0.820391	R	Positive	Yes
PAE-107	Hospital Universitario Son Espases (HUSE)	European Nucleotide Archive, PRJEB31047	PVA01-021	Carbapenemase	VIM-2, CARB-2	MexR R23fs; OprD Q67fs; PBP5 I207fs	ST111	>64	1.33731	>64	2.01553	R	Positive	Yes
PAE-108	Hospital Universitario A Coruña (CHUAC)	GenBank database, PRJNA523008	10962607	Carbapenemase	VIM-20, OXA-2	MexB L28fs; OprD Q19fs; MexZ G195E; AmpD T139K; ArmZ V266M	ST175	>32	0.663661	64	1.37564	R	Positive	Yes
PAE-109	Hospital Universitario A Coruña (CHUAC)	GenBank database, PRJNA523008	10962608	Carbapenemase	VIM-20, OXA-681	OprD Q19fs; MexZ G195E; Mpl M38fs; ArmZ V266M	ST175	4	1.32933	4	1.73005	R	Positive	Yes
PAE-110	Hospital Universitario A Coruña (CHUAC)	GenBank database, PRJNA1133624	ARGA00046	Carbapenemase	VIM-1	OprD W277*; MexZ V105G; PBP2 A481T; MexD S915A	ST253	>64	1.25282	>64	0.97455	R	Positive	Yes
PAE-111	Hospital Universitario A Coruña (CHUAC)	GenBank database, PRJNA1133624	ARGA00095	Carbapenemase	VIM-1	OprD W277*; MexZ V105G; PBP2 A481T; MexD S915A	ST253	>64	0.697529	>64	0.732625	R	Positive	Yes
PAE-112	Hospital Universitario A Coruña (CHUAC)	GenBank database, PRJNA1133624	ARGA00096	Carbapenemase	IMP-1	NalD V133fs; AmpD A134P; ArmZ A262S	ST664	8	0.997569	8	0.76033	R	Positive	Yes
PAE-113	Hospital Universitario A Coruña (CHUAC)	GenBank database, PRJNA1133624	ARGA00097	Carbapenemase	IMP-16, OXA-129	MexZ ∆V102-V105, L138R, N186S; PBP2 A481T; MexD S915A	ST253	32	0.71712	16	0.745279	R	Positive	Yes
PAE-114	Hospital Universitario A Coruña (CHUAC)	GenBank database, PRJNA1133624	ARGA00099	Carbapenemase	IMP-33	MexY G530S; MexD V864I	ST111	>64	0.7487	>64	0.580012	R	Positive	Yes
PAE-115	Hospital Universitario A Coruña (CHUAC)	GenBank database, PRJNA1133624	ARGA00100	Carbapenemase	IMP-8	MexZ G50S	ST155	64	0.876567	64	0.716806	R	Positive	Yes
PAE-116	Hospital Universitario A Coruña (CHUAC)	GenBank database, PRJNA1133624	ARGA00170	Carbapenemase	IMP-94, OXA-2	MexY V206L	ST303	8	1.08838	8	1.3465	R	Positive	Yes
PAE-117	Hospital Universitario A Coruña (CHUAC)	GenBank database, PRJNA1133624	ARGA00181	Carbapenemase	GES-5	MexB S1041E, V1042A; ParS E219D	ST235	64	0.522367	32	-0.0137663	R	Negative	No
PAE-118	Hospital Universitario A Coruña (CHUAC)	GenBank database, PRJNA1133624	158-21	Carbapenemase	GES-26, OXA-2	MexA K76Q; MexZ ∆E189-A194	ST309	64	0.336854	32	-0.00096589	R	Negative	No
PAE-119	Hospital Universitario A Coruña (CHUAC)	GenBank database, PRJNA1133624	ARGA00183	Carbapenemase	GES-20, OXA-2	MexB S1041E, V1042A	ST235	32	0.565866	32	0.139955	R	Negative	No
PAE-120	Hospital Universitario A Coruña (CHUAC)	GenBank database, PRJNA1133624	ARGA00184	Carbapenemase	VIM-1, GES-7	OprD Q400fs; MexZ V48A	ST155	>64	1.11409	>64	1.4812	R	Positive	Yes
PAE-121	Hospital Universitario A Coruña (CHUAC)	GenBank database, PRJNA1133624	ARGA00190	Carbapenemase	GES-20, OXA-2	MexB S1041E, V1042A; ParS E219D	ST235	32	0.599326	64	-0.0983647	R	Negative	No
a Identification code in database
b Hospital of origin of the respective isolate
c Database of the corresponding genome
d Identification code in genome database
e Sequence type (ST) obtained by WGS
f MIC (mg/L) of imipenem (IMI) and imipenem/relebactam (IMR)
e Ratio of hydrolysis (RH) of imipenem (IMI) and imipenem/relebactam (IMR) obtained by MALDI-TOF MS
h Interpretation of susceptibility/resistance of imipenem/relebectam (IMR) according to EUCAST or CLSI guidelines
i Interpretation of the hydrolysis of imipenem/relebectam (IMR) by MALDI-TOF MS
j Overall agreement between the phenotypic assay and the MALDI-TOF MS assay with respect to imipenem(relebactam susceptibility prediction
