# Supplementary material for: Rapid prediction of carbapenemases in Pseudomonas aeruginosa by imipenem/relebactam and MALDI-TOF MS
Source: J Clin Microbiol. 2025 Mar 25;63(5):e01105-24. doi: 10.1128/jcm.01105-24 (PMC12077086; doi:10.1128/jcm.01105-24)
Supplement: Table S2 — Description of the 250 prospectively collected clinical P. aeruginosa. [file jcm.01105-24-s0002.xlsx]

## Sheet: Hoja1
Table S2.250 prospectively collected clinical P. aeruginosa
CODE a	Procedence	Phenotype b	Ambler Class	ꞵ-lactam resistance genotype c	IMI (mg/L) d	RH IMI e	IMR (mg/L) d	RH IMR e	IMR_EUCAST (R>2mg/L) f	IMR_CLSI (R>8mg/L) f	IMR_MALDI g	Overall agreementh
1	CHUAC	Carbapenemase	B	IMP	8	2.08724	8	2.24536	R	R	Positive	Yes
2	CHUAC	Non Carbapenemase	-	-	1	-0.318412	0.25	-0.0522654	S	S	Negative	Yes
3	CHUAC	Non Carbapenemase	-	-	1	-0.0673993	0.25	-0.0316395	S	S	Negative	Yes
4	CHUAC	Non Carbapenemase	-	-	1	-0.207332	0.25	-0.0510528	S	S	Negative	Yes
5	CHUAC	Non Carbapenemase	-	-	0.125	-0.246719	<0,0625	0.000303414	S	S	Negative	Yes
6	CHUAC	Non Carbapenemase	-	-	0.5	-0.0794812	0.25	-0.00122239	S	S	Negative	Yes
7	CHUAC	Non Carbapenemase	-	-	1	0.0726662	1	-0.147327	S	S	Negative	Yes
8	CHUAC	Non Carbapenemase	-	-	0.5	-0.0713863	0.25	-0.133951	S	S	Negative	Yes
9	CHUAC	Non Carbapenemase	-	-	1	0.0998265	0.25	0.150236	S	S	Negative	Yes
10	CHUAC	Non Carbapenemase	-	-	0.5	0.0704561	0.25	0.151563	S	S	Negative	Yes
11	CHUAC	Non Carbapenemase	-	-	1	-0.312119	0.25	0.00925906	S	S	Negative	Yes
12	CHUAC	Non Carbapenemase	-	-	1	-0.292904	0.25	-0.276427	S	S	Negative	Yes
13	CHUAC	Non Carbapenemase	-	-	0.5	-0.354268	0.25	0.0670874	S	S	Negative	Yes
14	CHUAC	Non Carbapenemase	-	-	0.5	-0.398754	0.125	-0.349131	S	S	Negative	Yes
15	CHUAC	Non Carbapenemase	-	-	1	-0.188286	0.25	-0.115068	S	S	Negative	Yes
16	CHUAC	Non Carbapenemase	-	-	1	0.00956483	0.25	0.00641923	S	S	Negative	Yes
17	CHUAC	Non Carbapenemase	-	-	0.25	-0.218285	0.125	0.0420682	S	S	Negative	Yes
18	CHUAC	Non Carbapenemase	-	-	8	-0.619285	1	-0.431706	S	S	Negative	Yes
19	CHUAC	Non Carbapenemase	-	-	16	-0.0183293	2	0.131375	S	S	Negative	Yes
20	CHUAC	Non Carbapenemase	-	-	0.5	-0.535533	0.125	-0.397219	S	S	Negative	Yes
21	CHUAC	Non Carbapenemase	-	-	0.125	-0.281764	0.125	-0.263812	S	S	Negative	Yes
22	CHUAC	Non Carbapenemase	-	-	1	-0.240042	0.25	-0.259383	S	S	Negative	Yes
23	CHUAC	Non Carbapenemase	-	-	1	0.177962	0.125	0.159719	S	S	Negative	Yes
24	CHUAC	Non Carbapenemase	-	-	1	-0.129049	0.25	-0.213093	S	S	Negative	Yes
25	CHUAC	Non Carbapenemase	-	-	0.5	-0.47607	0.5	-0.448092	S	S	Negative	Yes
26	CHUAC	Non Carbapenemase	-	-	16	-0.0915385	1	-0.371017	S	S	Negative	Yes
27	CHUAC	Non Carbapenemase	-	-	16	-0.1473	1	-0.107209	S	S	Negative	Yes
28	CHUAC	Non Carbapenemase	-	-	1	-0.00129058	0.25	0.0885729	S	S	Negative	Yes
29	CHUAC	Non Carbapenemase	-	-	2	-0.330755	0.5	-0.339957	S	S	Negative	Yes
30	CHUAC	Non Carbapenemase	-	-	0.125	-0.377355	0.125	-0.263839	S	S	Negative	Yes
31	CHUAC	Non Carbapenemase	-	-	0.5	0.148948	0.125	0.0243361	S	S	Negative	Yes
32	CHUAC	Non Carbapenemase	-	-	32	-0.354057	4	-0.340441	R	I	Negative	No/ P i
33	CHUAC	Non Carbapenemase	-	-	2	-0.285428	0.5	0.0743527	S	S	Negative	Yes
34	CHUAC	Non Carbapenemase	-	-	2	-0.518257	0.25	-0.359206	S	S	Negative	Yes
35	CHUAC	Non Carbapenemase	-	-	2	-0.488843	0.25	-0.504958	S	S	Negative	Yes
36	CHUAC	Non Carbapenemase	-	-	0.25	-0.55505	0.125	-0.516927	S	S	Negative	Yes
37	CHUAC	Non Carbapenemase	-	-	1	-0.264779	0.25	-0.570434	S	S	Negative	Yes
38	CHUAC	Non Carbapenemase	-	-	0.5	-0.507306	0.25	-0.696288	S	S	Negative	Yes
39	CHUAC	Non Carbapenemase	-	-	16	-0.490665	4	-0.401828	R	I	Negative	No/ P i
40	CHUAC	Non Carbapenemase	-	-	1	-0.756247	0.25	-0.555411	S	S	Negative	Yes
41	CHUAC	Non Carbapenemase	-	-	<0,0625	-0.198304	<0,0625	-0.250483	S	S	Negative	Yes
42	CHUAC	Non Carbapenemase	-	-	1	-0.161431	0.25	-0.297209	S	S	Negative	Yes
43	CHUAC	Non Carbapenemase	-	-	2	-0.152943	0.25	-0.335509	S	S	Negative	Yes
44	CHUAC	Non Carbapenemase	-	-	8	-0.174266	0.5	-0.296116	S	S	Negative	Yes
45	CHUAC	Non Carbapenemase	-	-	<0,0625	-0.236988	<0,0625	-0.343521	S	S	Negative	Yes
46	CHUAC	Non Carbapenemase	-	-	1	0.149257	0.25	0.119552	S	S	Negative	Yes
47	CHUAC	Non Carbapenemase	-	-	1	-0.35802	0.25	-0.546785	S	S	Negative	Yes
48	CHUAC	Non Carbapenemase	-	-	1	-0.286082	0.25	-0.49042	S	S	Negative	Yes
49	CHUAC	Non Carbapenemase	-	-	4	-0.411938	0.5	-0.442165	S	S	Negative	Yes
50	CHUAC	Non Carbapenemase	-	-	0.25	-0.181114	0.125	-0.506959	S	S	Negative	Yes
51	CHUAC	Non Carbapenemase	-	-	0.125	-0.239378	<0,0625	-0.302488	S	S	Negative	Yes
52	CHUAC	Non Carbapenemase	-	-	16	0.0275887	2	0.0137159	S	S	Negative	Yes
53	CHUAC	Non Carbapenemase	-	-	16	-0.256542	0.5	-0.245397	S	S	Negative	Yes
54	CHUAC	Non Carbapenemase	-	-	1	-0.00451661	0.125	0.0148766	S	S	Negative	Yes
55	CHUAC	Non Carbapenemase	-	-	1	0.0230935	0.125	-0.0199093	S	S	Negative	Yes
56	CHUAC	Non Carbapenemase	-	-	1	-0.159392	0.25	-0.045758	S	S	Negative	Yes
57	CHUAC	Non Carbapenemase	-	-	32	0.173439	4	-0.0335593	R	I	Negative	No/ P i
58	CHUAC	Non Carbapenemase	-	-	0.5	-0.0723764	0.125	-0.1155	S	S	Negative	Yes
59	CHUAC	Non Carbapenemase	-	-	1	-0.175224	0.25	-0.1935	S	S	Negative	Yes
60	CHUAC	Non Carbapenemase	-	-	1	0.0199847	0.25	0.052561	S	S	Negative	Yes
61	CHUAC	Non Carbapenemase	-	-	1	-0.0501149	0.25	-0.0531943	S	S	Negative	Yes
62	CHUAC	Non Carbapenemase	-	-	1	0.111445	0.5	0.0532527	S	S	Negative	Yes
63	CHUAC	Non Carbapenemase	-	-	0.5	0.0472628	0.25	0.0185351	S	S	Negative	Yes
64	CHUAC	Non Carbapenemase	-	-	1	-0.0783864	0.25	-0.166358	S	S	Negative	Yes
65	CHUAC	Non Carbapenemase	-	-	1	-0.390409	0.25	-0.447969	S	S	Negative	Yes
66	CHUAC	Non Carbapenemase	-	-	2	-0.480292	0.25	-0.231307	S	S	Negative	Yes
67	CHUAC	Non Carbapenemase	-	-	1	-0.196914	0.25	0.0824661	S	S	Negative	Yes
68	CHUAC	Non Carbapenemase	-	-	1	-0.54341	0.25	-0.297376	S	S	Negative	Yes
69	CHUAC	Non Carbapenemase	-	-	1	-0.324606	0.25	-0.0673804	S	S	Negative	Yes
70	CHUAC	Non Carbapenemase	-	-	1	-0.200207	0.25	-0.227345	S	S	Negative	Yes
71	CHUAC	Non Carbapenemase	-	-	0.5	-0.119893	0.25	-0.0808889	S	S	Negative	Yes
72	CHUAC	Non Carbapenemase	-	-	1	0.0446543	0.25	-0.238746	S	S	Negative	Yes
73	CHUAC	Non Carbapenemase	-	-	1	-0.152998	0.25	-0.204386	S	S	Negative	Yes
74	CHUAC	Non Carbapenemase	-	-	0.5	-0.108049	0.25	-0.140492	S	S	Negative	Yes
75	CHUAC	Non Carbapenemase	-	-	1	-0.185208	0.25	-0.203856	S	S	Negative	Yes
76	CHUAC	Non Carbapenemase	-	-	0.5	-0.283761	0.25	-0.0910626	S	S	Negative	Yes
77	CHUAC	Non Carbapenemase	-	-	0.25	-0.362673	0.25	-0.00600611	S	S	Negative	Yes
78	CHUAC	Non Carbapenemase	-	-	1	-0.325503	0.25	-0.0602105	S	S	Negative	Yes
79	CHUAC	Non Carbapenemase	-	-	2	-0.712437	0.25	-0.491976	S	S	Negative	Yes
80	CHUAC	Non Carbapenemase	-	-	2	-0.53419	0.25	-0.447442	S	S	Negative	Yes
81	CHUAC	Non Carbapenemase	-	-	16	-0.238198	2	-0.512769	S	S	Negative	Yes
82	CHUAC	Non Carbapenemase	-	-	0.5	-1.77565	0.125	-0.18349	S	S	Negative	Yes
83	CHUAC	Non Carbapenemase	-	-	1	-1.52964	0.25	-0.350724	S	S	Negative	Yes
84	CHUAC	Non Carbapenemase	-	-	4	-2.0527	0.25	-0.199211	S	S	Negative	Yes
85	CHUAC	Non Carbapenemase	-	-	16	-0.203925	0.5	-0.163089	S	S	Negative	Yes
86	CHUAC	Non Carbapenemase	-	-	1	-0.182804	0.25	-0.173465	S	S	Negative	Yes
87	CHUAC	Non Carbapenemase	-	-	1	-0.279739	0.25	-0.0669675	S	S	Negative	Yes
88	CHUAC	Non Carbapenemase	-	-	0.5	-0.309842	0.25	-0.066028	S	S	Negative	Yes
89	CHUAC	Non Carbapenemase	-	-	8	-0.435285	0.5	-0.080371	S	S	Negative	Yes
91	CHUAC	Non Carbapenemase	-	-	2	-0.128799	0.5	-0.167765	S	S	Negative	Yes
92	CHUAC	Non Carbapenemase	-	-	2	-0.38947	0.25	-0.179071	S	S	Negative	Yes
93	CHUAC	Non Carbapenemase	-	-	1	-0.577595	0.25	-0.186138	S	S	Negative	Yes
94	CHUAC	Non Carbapenemase	-	-	16	-0.470738	2	-0.141978	S	S	Negative	Yes
95	CHUAC	Non Carbapenemase	-	-	1	-0.159741	0.25	-0.00442406	S	S	Negative	Yes
96	CHUAC	Non Carbapenemase	-	-	2	-0.138004	0.25	0.185177	S	S	Negative	Yes
97	CHUAC	Non Carbapenemase	-	-	2	0.0945603	0.5	-0.0930445	S	S	Negative	Yes
98	CHUAC	Non Carbapenemase	-	-	2	-0.0709291	0.25	-0.0147004	S	S	Negative	Yes
99	CHUAC	Non Carbapenemase	-	-	1	-0.0581183	0.25	-0.0335664	S	S	Negative	Yes
100	CHUAC	Non Carbapenemase	-	-	4	-0.163906	<0,0625	0.0304909	S	S	Negative	Yes
101	CHUAC	Non Carbapenemase	-	-	1	-0.0509005	0.5	0.109296	S	S	Negative	Yes
102	CHUAC	Non Carbapenemase	-	-	0.5	0.101831	0.25	-0.0274093	S	S	Negative	Yes
103	CHUAC	Non Carbapenemase	-	-	8	-0.353024	1	0.00896829	S	S	Negative	Yes
104	CHUAC	Non Carbapenemase	-	-	16	-0.187981	0.5	-0.00730811	S	S	Negative	Yes
105	CHUAC	Non Carbapenemase	-	-	32	-0.099995	2	0.0210484	S	S	Negative	Yes
106	CHUAC	Non Carbapenemase	-	-	2	-0.36103	0.5	0.176506	S	S	Negative	Yes
107	CHUAC	Non Carbapenemase	-	-	1	-0.273465	0.25	-0.180487	S	S	Negative	Yes
109	CHUAC	Non Carbapenemase	-	-	2	-0.198784	0.25	-0.0456872	S	S	Negative	Yes
110	CHUAC	Non Carbapenemase	-	-	1	-0.269334	0.25	-0.133333	S	S	Negative	Yes
111	CHUAC	Non Carbapenemase	-	-	1	-0.279458	0.25	-0.171022	S	S	Negative	Yes
112	CHUAC	Non Carbapenemase	-	-	1	0.0694666	0.25	-0.0888419	S	S	Negative	Yes
113	CHUAC	Non Carbapenemase	-	-	1	0.00832053	0.25	0.0879962	S	S	Negative	Yes
114	CHUAC	Non Carbapenemase	-	-	16	0.123489	2	0.0628504	S	S	Negative	Yes
115	CHUAC	Non Carbapenemase	-	-	1	-0.119067	0.25	0.185808	S	S	Negative	Yes
116	CHUAC	Non Carbapenemase	-	-	4	-0.0479879	0.5	-0.0449463	S	S	Negative	Yes
117	CHUAC	Non Carbapenemase	-	-	0.25	-0.787712	0.125	-0.570002	S	S	Negative	Yes
118	CHUAC	Non Carbapenemase	-	-	1	0.142319	0.25	0.181343	S	S	Negative	Yes
119	CHUAC	Non Carbapenemase	-	-	<0,0625	0.0717279	<0,0625	-0.0159804	S	S	Negative	Yes
120	CHUAC	Non Carbapenemase	-	-	2	-0.0706663	0.5	-0.121629	S	S	Negative	Yes
121	CHUAC	Non Carbapenemase	-	-	2	-0.19698	0.5	-0.0765886	S	S	Negative	Yes
122	CHUAC	Non Carbapenemase	-	-	4	0.0279023	0.5	-0.0834282	S	S	Negative	Yes
123	CHUAC	Non Carbapenemase	-	-	2	-0.063304	0.5	0.0492025	S	S	Negative	Yes
124	CHUAC	Non Carbapenemase	-	-	1	0.0264678	0.25	-0.0023483	S	S	Negative	Yes
125	CHUAC	Non Carbapenemase	-	-	2	-0.14771	0.5	-0.0156911	S	S	Negative	Yes
126	CHUAC	Non Carbapenemase	-	-	1	-0.235249	0.25	-0.113702	S	S	Negative	Yes
127	CHUAC	Non Carbapenemase	-	-	2	0.121161	0.25	0.071595	S	S	Negative	Yes
128	CHUAC	Non Carbapenemase	-	-	1	-0.0512402	0.25	0.00932862	S	S	Negative	Yes
129	CHUAC	Non Carbapenemase	-	-	1	-0.198967	0.25	-0.00793265	S	S	Negative	Yes
130	CHUAC	Non Carbapenemase	-	-	16	-0.263526	0.5	-0.218985	S	S	Negative	Yes
131	CHUAC	Non Carbapenemase	-	-	2	-0.312085	0.5	-0.454592	S	S	Negative	Yes
132	CHUAC	Non Carbapenemase	-	-	1	-0.112118	0.25	-0.312936	S	S	Negative	Yes
133	CHUAC	Non Carbapenemase	-	-	1	-0.661084	0.25	-0.478029	S	S	Negative	Yes
134	CHUAC	Non Carbapenemase	-	-	1	-0.709593	0.25	-0.583215	S	S	Negative	Yes
135	CHUAC	Non Carbapenemase	-	-	16	-0.643342	1	-0.361179	S	S	Negative	Yes
136	CHUAC	Non Carbapenemase	-	-	16	-0.261686	1	-0.129773	S	S	Negative	Yes
137	CHUAC	Non Carbapenemase	-	-	1	-0.181774	0.25	0.0148775	S	S	Negative	Yes
138	CHUAC	Non Carbapenemase	-	-	0.5	-0.502597	0.25	-0.21293	S	S	Negative	Yes
139	CHUAC	Non Carbapenemase	-	-	2	-0.62474	0.5	0.0347869	S	S	Negative	Yes
140	CHUAC	Non Carbapenemase	-	-	1	-0.541632	0.25	-0.110222	S	S	Negative	Yes
141	CHUAC	Non Carbapenemase	-	-	16	-0.0900838	2	-0.0381389	S	S	Negative	Yes
142	CHUAC	Non Carbapenemase	-	-	0.5	0.0633312	0.125	0.0857354	S	S	Negative	Yes
143	CHUAC	Non Carbapenemase	-	-	0.5	-0.536254	0.125	0.0419072	S	S	Negative	Yes
144	CHUAC	Non Carbapenemase	-	-	1	-0.456045	0.25	-0.0972171	S	S	Negative	Yes
145	CHUAC	Non Carbapenemase	-	-	1	-0.669904	0.25	-0.199509	S	S	Negative	Yes
146	CHUAC	Non Carbapenemase	-	-	1	0.00756031	0.25	-0.0144103	S	S	Negative	Yes
147	CHUAC	Non Carbapenemase	-	-	2	-0.0352542	0.5	0.0184635	S	S	Negative	Yes
148	CHUAC	Non Carbapenemase	-	-	16	-0.0350259	1	-0.0148426	S	S	Negative	Yes
149	CHUAC	Non Carbapenemase	-	-	4	0.0494718	2	0.0959629	S	S	Negative	Yes
150	CHUAC	Non Carbapenemase	-	-	2	-0.275158	0.5	-0.0085656	S	S	Negative	Yes
151	HUSE	Carbapenemase	B	VIM-2	>64	0.841054	>64	2.16685	R	S	Positive	Yes
152	HUSE	Non Carbapenemase	-	-	2	-0.00107725	2	0.105647	S	S	Negative	Yes
153	HUSE	Non Carbapenemase	-	-	2	0.0252168	2	-0.0656206	S	S	Negative	Yes
154	HUSE	Non Carbapenemase	-	-	16	-0.228186	2	0.0999434	S	S	Negative	Yes
155	HUSE	Non Carbapenemase	-	-	2	-0.104126	1	0.029371	S	S	Negative	Yes
156	HUSE	Carbapenemase	B	VIM-2	>64	0.589013	>64	1.01112	R	S	Positive	Yes
157	HUSE	Non Carbapenemase	-	-	0.5	-0.0159826	0.25	0.109665	S	S	Negative	Yes
158	HUSE	Non Carbapenemase	-	-	16	-0.200776	2	0.00793872	S	S	Negative	Yes
159	HUSE	Carbapenemase	B	VIM-2	>64	0.901586	>64	1.62376	R	S	Positive	Yes
160	HUSE	Non Carbapenemase	-	-	1	-0.0966849	0.5	0.174665	S	S	Negative	Yes
161	HUSE	Non Carbapenemase	-	-	16	-0.170987	2	0.0532935	S	S	Negative	Yes
162	HUSE	Carbapenemase	B	VIM-1	>64	2.04916	>64	0.7823	R	S	Positive	Yes
163	HUSE	Non Carbapenemase	-	-	32	-0.0390135	2	0.0706408	S	S	Negative	Yes
164	HUSE	Non Carbapenemase	-	-	16	-0.497086	2	-0.0246798	S	S	Negative	Yes
165	HUSE	Non Carbapenemase	-	-	16	-0.446311	2	0.0398709	S	S	Negative	Yes
166	HUSE	Non Carbapenemase	-	-	32	0.0333913	2	0.111067	S	S	Negative	Yes
167	HUSE	Non Carbapenemase	-	-	16	-0.242858	2	-0.0706171	S	S	Negative	Yes
168	HUSE	Non Carbapenemase	-	-	32	-0.298759	2	-0.138919	S	S	Negative	Yes
169	HUSE	Carbapenemase	B	VIM-2	>64	0.735606	>64	0.691832	R	S	Positive	Yes
170	HUSE	Non Carbapenemase	-		8	-0.333002	1	0.0909837	S	S	Negative	Yes
171	HUSE	Carbapenemase	B	VIM-2	8	0.682735	8	2.36483	R	S	Positive	Yes
172	HUSE	Non Carbapenemase	-	-	16	-0.301954	2	-0.346558	S	S	Negative	Yes
173	HUSE	Non Carbapenemase	-	-	16	-0.128775	2	0.0283264	S	S	Negative	Yes
174	HUSE	Non Carbapenemase	-	-	16	-0.273512	2	-0.0133416	S	S	Negative	Yes
175	HUSE	Non Carbapenemase	-	-	32	-0.306942	1	-0.139687	S	S	Negative	Yes
176	HUSE	Non Carbapenemase	-	-	16	-0.393262	2	-0.186925	S	S	Negative	Yes
177	HUSE	Non Carbapenemase	-	-	16	-0.330906	2	-0.301788	S	S	Negative	Yes
178	HUSE	Non Carbapenemase	-	-	32	-0.328337	2	-0.351048	S	S	Negative	Yes
179	HUSE	Non Carbapenemase	-	-	16	-0.234774	2	-0.394072	S	S	Negative	Yes
180	HUSE	Non Carbapenemase	-	-	16	-0.200407	2	-0.120629	S	S	Negative	Yes
181	HUSE	Non Carbapenemase	-	-	16	-0.202965	2	0.0617209	S	S	Negative	Yes
182	HUSE	Non Carbapenemase	-	-	32	-0.242893	2	-0.0446877	S	S	Negative	Yes
183	HUSE	Non Carbapenemase	-	-	16	-0.278833	2	-0.000642639	S	S	Negative	Yes
184	HUSE	Non Carbapenemase	-	-	4	-0.946438	0.5	0.0663008	S	S	Negative	Yes
185	HUSE	Carbapenemase	B	VIM-2	>64	2.60531	>64	1.42671	R	S	Positive	Yes
186	HUSE	Non Carbapenemase	-	-	1	-0.701199	0.5	0.171439	S	S	Negative	Yes
187	HUSE	Non Carbapenemase	-	-	8	-0.236657	2	-0.0245655	S	S	Negative	Yes
188	HUSE	Carbapenemase	B	VIM-2	16	2.23469	16	1.38496	R	S	Positive	Yes
189	HUSE	Non Carbapenemase	-	-	32	-0.621228	2	0.0048587	S	S	Negative	Yes
190	HUSE	Non Carbapenemase	-	-	8	-0.380666	0.5	0.142667	S	S	Negative	Yes
191	HUSE	Non Carbapenemase	-	-	16	-0.331605	2	-0.428764	S	S	Negative	Yes
192	HUSE	Non Carbapenemase	-	-	2	-0.878959	0.25	-0.414205	S	S	Negative	Yes
193	HUSE	Non Carbapenemase	-	-	2	-0.17836	0.5	-0.228987	S	S	Negative	Yes
194	HUSE	Non Carbapenemase	-	-	2	0.161839	0.5	-0.0244214	S	S	Negative	Yes
195	HUSE	Non Carbapenemase	-	-	16	-0.588378	2	-0.237163	S	S	Negative	Yes
196	HUSE	Non Carbapenemase	-	-	2	-0.0570953	0.5	-0.219858	S	S	Negative	Yes
197	HUSE	Non Carbapenemase	-	-	2	0.049311	0.5	-0.0964167	S	S	Negative	Yes
198	HUSE	Non Carbapenemase	-	-	32	-0.051565	2	-0.418365	S	S	Negative	Yes
199	HUSE	Non Carbapenemase	-	-	1	-0.00297813	1	-0.237415	S	S	Negative	Yes
200	HUSE	Non Carbapenemase	-	-	1	-0.301333	0.25	-0.309087	S	S	Negative	Yes
201	HUSE	Non Carbapenemase	-	-	2	-0.0384748	0.5	-0.0276902	S	S	Negative	Yes
202	HUSE	Non Carbapenemase	-	-	2	-0.195826	0.5	-0.0604558	S	S	Negative	Yes
203	HUSE	Non Carbapenemase	-	-	2	-0.0984469	0.5	0.0141341	S	S	Negative	Yes
204	HUSE	Non Carbapenemase	-	-	4	-0.265877	0.5	-0.341269	S	S	Negative	Yes
205	HUSE	Non Carbapenemase	-	-	4	-0.201902	0.5	-0.26244	S	S	Negative	Yes
206	CHUAC	Non Carbapenemase	-	-	4	-0.241556	0.5	-0.312072	S	S	Negative	Yes
207	CHUAC	Non Carbapenemase	-	-	16	-0.0814562	1	-0.170853	S	S	Negative	Yes
208	CHUAC	Non Carbapenemase	-	-	32	-0.167322	2	-0.139549	S	S	Negative	Yes
209	CHUAC	Non Carbapenemase	-	-	0.5	-0.287976	0.5	-0.436615	S	S	Negative	Yes
210	CHUAC	Non Carbapenemase	-	-	1	-0.0823807	0.5	-0.101414	S	S	Negative	Yes
211	CHUAC	Non Carbapenemase	-	-	2	-0.155274	0.5	0.00883661	S	S	Negative	Yes
212	CHUAC	Non Carbapenemase	-	-	<0,0625	-0.193845	<0,0625	-0.0950563	S	S	Negative	Yes
213	CHUAC	Non Carbapenemase	-	-	8	-0.330461	0.5	-0.239888	S	S	Negative	Yes
214	CHUAC	Non Carbapenemase	-	-	0.25	-0.403221	0.12	-0.141493	S	S	Negative	Yes
215	CHUAC	Non Carbapenemase	-	-	1	-0.390039	0.25	-0.273312	S	S	Negative	Yes
216	CHUAC	Non Carbapenemase	-	-	1	-0.470011	0.25	-0.228076	S	S	Negative	Yes
217	CHUAC	Non Carbapenemase	-	-	0.5	-0.441872	0.125	-0.308559	S	S	Negative	Yes
218	CHUAC	Non Carbapenemase	-	-	<0,0625	-0.226693	<0,0625	-0.229401	S	S	Negative	Yes
219	CHUAC	Non Carbapenemase	-	-	0.25	-0.192936	<0,0625	0.0797511	S	S	Negative	Yes
220	CHUAC	Non Carbapenemase	-	-	1	-0.351404	0.25	-0.268509	S	S	Negative	Yes
221	CHUAC	Non Carbapenemase	-	-	0.5	-0.33894	0.25	-0.36102	S	S	Negative	Yes
222	CHUAC	Non Carbapenemase	-	-	0.5	-0.38169	0.25	-0.261898	S	S	Negative	Yes
223	CHUAC	Non Carbapenemase	-	-	8	-0.481746	1	-0.284748	S	S	Negative	Yes
224	CHUAC	Non Carbapenemase	-	-	8	-0.603721	0.5	-0.27605	S	S	Negative	Yes
225	CHUAC	Non Carbapenemase	-	-	1	-0.00209737	0.25	0.0162732	S	S	Negative	Yes
226	CHUAC	Non Carbapenemase	-	-	1	-0.238714	0.25	0.00383385	S	S	Negative	Yes
227	CHUAC	Non Carbapenemase	-	-	1	-0.241819	0.125	-0.0353131	S	S	Negative	Yes
228	CHUAC	Non Carbapenemase	-	-	0.5	-0.199531	0.25	0.00205784	S	S	Negative	Yes
229	CHUAC	Non Carbapenemase	-	-	1	-0.414567	0.25	-0.661433	S	S	Negative	Yes
230	CHUAC	Non Carbapenemase	-	-	4	-0.184422	1	-0.623794	S	S	Negative	Yes
231	CHUAC	Non Carbapenemase	-	-	1	0.0350233	0.25	-0.422957	S	S	Negative	Yes
232	CHUAC	Non Carbapenemase	-	-	1	-0.414098	0.25	-0.407086	S	S	Negative	Yes
233	CHUAC	Non Carbapenemase	-	-	1	-0.15182	0.25	-0.185154	S	S	Negative	Yes
234	CHUAC	Non Carbapenemase	-	-	1	-0.280521	0.25	-0.072494	S	S	Negative	Yes
235	CHUAC	Non Carbapenemase	-	-	0.5	-0.0841525	0.125	0.103731	S	S	Negative	Yes
236	CHUAC	Non Carbapenemase	-	-	1	-0.238525	0.25	-0.137009	S	S	Negative	Yes
237	CHUAC	Non Carbapenemase	-	-	2	-0.195456	0.5	-0.52811	S	S	Negative	Yes
238	CHUAC	Non Carbapenemase	-	-	2	0.0432949	0.5	-0.400793	S	S	Negative	Yes
239	CHUAC	Non Carbapenemase	-	-	1	-0.302252	0.25	-0.170201	S	S	Negative	Yes
240	CHUAC	Non Carbapenemase	-	-	0.5	-0.242811	0.25	-0.0638644	S	S	Negative	Yes
241	CHUAC	Non Carbapenemase	-	-	1	0.0281644	0.25	0.149392	S	S	Negative	Yes
242	CHUAC	Non Carbapenemase	-	-	16	-0.129249	0.5	-0.0488434	S	S	Negative	Yes
243	CHUAC	Non Carbapenemase	-	-	0.5	-0.256994	0.25	0.0183735	S	S	Negative	Yes
244	CHUAC	Non Carbapenemase	-	-	2	-0.21006	0.25	-0.113866	S	S	Negative	Yes
245	CHUAC	Non Carbapenemase	-	-	2	0.0272468	0.5	-0.168429	S	S	Negative	Yes
246	CHUAC	Non Carbapenemase	-	-	1	0.0367992	0.25	-0.0357053	S	S	Negative	Yes
247	CHUAC	Non Carbapenemase	-	-	0.5	0.145675	0.125	-0.0587489	S	S	Negative	Yes
248	CHUAC	Non Carbapenemase	-	-	2	0.0426306	0.25	-0.0916425	S	S	Negative	Yes
249	CHUAC	Non Carbapenemase	-	-	0.5	0.101758	0.5	-0.112709	S	S	Negative	Yes
250	CHUAC	Non Carbapenemase	-	-	0.5	0.0754929	0.125	-0.143385	S	S	Negative	Yes
251	CHUAC	Non Carbapenemase	-	-	16	0.00945281	2	-0.292356	S	S	Negative	Yes
252	CHUAC	Non Carbapenemase	-	-	32	-0.0508885	4	-0.0538106	R	I	Negative	No/ P i
a Identification code in database
b Expected resistance phenotype according to conventional phenotypic assays (cloxacillin inhibition tests and disk synergy assays with boronic acid, EDTA and avibactam) and were further confirmed, by genotypic methods (PCR plus Sanger sequencing for detection of acquired ꞵ-lactamases).
c ꞵ-lactam resistance mechanisms obtained by genotipic methods
d MIC (mg/L) of imipenem (IMI) and imipenem/relebactam (IMR)
e Ratio of hydrolysis (RH) of imipenem (IMI) and imipenem/relebactam (IMR) obtained by MALDI-TOF MS
f Interpretation of susceptibility/resistance of imipenem/relebectam (IMR) according to EUCAST or CLSI guidelines
g Interpretation of the hydrolysis of imipenem/relebectam (IMR) by MALDI-TOF MS
h Overall agreement between MALDI-TOF MS susceptibility assay and the phenotypic assay for the primary comparator, EUCAST and for the secondary comparator, CLSI; meaning "Yes", in case of imipenem/relebactam positive hydrolysis and phenotypic resistance or imipenem/relebactam negative hydrolysis and phenotyic susceptibility
i When comparing the overall agreement using CLSI guidelines for interpretation, as the susceptibility category "I" is introduced, the overall agreement is partial (P)
